# Supplementary material for: Contrasting Near-Surface Ozone Pollution in Wet and Dry Year over China
Source: Int J Environ Res Public Health. 2023 Jan 5;20(2):998. doi: 10.3390/ijerph20020998 (PMC9859381; doi:10.3390/ijerph20020998)
Supplement: Supplementary file 1 [file ijerph-20-00998-s001.zip]

Archive with 1 entries (1 files):
- ijerph-2116278-supplementary.pdf
